# Supplementary material for: Phenolic Compounds Characterization of Caryocar brasiliense Peel with Potential Antioxidant Activity
Source: Plants (Basel). 2024 Jul 23;13(15):2016. doi: 10.3390/plants13152016 (PMC11314331; doi:10.3390/plants13152016)
Supplement: Supplementary file 1 [file plants-13-02016-s001.zip]

Archive with 1 entries (1 files):
- plants-3028014-supplementary.pdf
